# Supplementary material for: Identification, Characterization and Functional Analysis of Fibroblast Growth Factors in Black Rockfish (Sebastes schlegelii)
Source: Int J Mol Sci. 2023 Feb 11;24(4):3626. doi: 10.3390/ijms24043626 (PMC9958866; doi:10.3390/ijms24043626)
Supplement: Supplementary file 1 [file ijms-24-03626-s001.zip]

Archive with 1 entries (1 files):
- ijms-2086513-supplementary.pdf
